# Supplementary material for: Acute Kidney Injury in Non-Intensive Care Unit (ICU) Hospitalizations for Coronavirus Disease (COVID-19)
Source: Pathogens. 2022 Oct 31;11(11):1272. doi: 10.3390/pathogens11111272 (PMC9693191; doi:10.3390/pathogens11111272)
Supplement: Supplementary file 1 [file pathogens-11-01272-s001.zip]

Archive with 1 entries (1 files):
- pathogens-1902422-supplementary.pdf
